# Supplementary material for: Future Directions in Hypercalcemic and Normocalcemic Primary Hyperparathyroidism: FRAXplus for 10-Year Fracture Risk Assessment (A Retrospective Study)
Source: Life (Basel). 2026 Jun 1;16(6):932. doi: 10.3390/life16060932 (PMC13301923; doi:10.3390/life16060932)
Supplement: Supplementary file 1 [file life-16-00932-s001.zip]

Archive with 1 entries (1 files):
- life-4288146-supplementary.pdf
